# Supplementary material for: How stem cell composition in bone marrow aspirate relates to clinical outcomes when used for cervical spine fusion
Source: PLoS One. 2018 Sep 24;13(9):e0203714. doi: 10.1371/journal.pone.0203714 (PMC6152872; doi:10.1371/journal.pone.0203714)
Supplement: S1 Table — (XLSX) [file pone.0203714.s001.xlsx]

## Sheet: Sheet1
			Age	Sex	Tobacco Use	MNC per mL	CFU-F yeild	CFU-F freq	CFU-O yield	CFU-O freq	%dNDI	Fusion score
			60	M	N	35000000	758.333	2.16667e-05	233.333	6.66667e-06	46	1
			42	F	Y	14250000	617.5	4.33333e-05	389.5	2.73333e-05	12	2
			53	M	N	5400000	131.4	2.43333e-05	37.8	7e-06	-10	1
			51	F	N	4.96429e+07	2515.24	5.06667e-05	843.929	1.7e-05	12	4, 2
			67	M	N	3.42105e+06	74.1228	2.16667e-05	10.2632	3e-06	36	2, 2
			43	M	Y	14425000	43.275	3e-06	9.61667	6.66667e-07	26	2
			38	F	Y	11000000	911.167	8.28333e-05	117.333	1.06667e-05	38	1
			54	M	N	19450000	492.733	2.53333e-05	45.3833	2.33333e-06	38	1
			45	M	Y	41000000	2931.5	7.15e-05	874.667	2.13333e-05	20	1, 2
			42	F	Y	27500000	1815	6.6e-05	421.667	1.53333e-05	-2	4
			39	F	Y	6.57955e+07	1908.07	2.9e-05	1535.23	2.33333e-05	44	2, 2
			46	M	Y	38625000	1783.19	4.61667e-05	1390.5	3.6e-05	18	4, 2
			40	F	N	2.80682e+07	3494.49	0.0001245	1768.3	6.3e-05	8	1
			59	F	N	25000000	2420.83	9.68333e-05	1491.67	5.96667e-05	40	1
			49	F	Y	20800000	1213.33	5.83333e-05	603.2	2.9e-05	36	2
			32	F	Y	5.26389e+07	1851.13	3.51667e-05	1877.45	3.56667e-05	42	1
			64	M	N	2.05263e+07	786.842	3.83333e-05	656.842	3.2e-05	34	1, 1
			44	F	Y					#DIV/0!	24	1
			48	F	Y	3.35833e+07	576.514	1.71667e-05	156.722	4.66667e-06	40	3
			54	M	N	107800000	3431.63	3.18333e-05	2479.4	2.3e-05	30	1
			41	F	N	64500000	4149.5	6.43333e-05	838.5	1.3e-05	42	1
			34	F	Y	71683333	2592.55	3.61667e-05	2365.55	3.3e-05	-2	3
			37	F	N	6.42353e+07	2965.53	4.61667e-05	556.706	8.66667e-06	22	1
			41	M	N	9.97286e+07	6548.84	6.56667e-05	1030.53	1.03333e-05	52	1, 1
